# Supplementary material for: Impact of a Mediterranean Diet Supplemented with Extra Virgin Olive Oil on Gut Microbiota in Fibromyalgia: A Randomized Controlled Trial
Source: Life (Basel). 2026 May 26;16(6):894. doi: 10.3390/life16060894 (PMC13301056; doi:10.3390/life16060894)
Supplement: Supplementary file 1 [file life-16-00894-s001.zip]

Archive with 2 entries (2 files):
- supplementary.table.S1.xlsx - supplementary.table.S1.pdf
- Tiempo 0 - Formularios de Google - Supplementary.material.s1.questionnaires.pdf
